# Supplementary material for: Increasing metadata coverage of SRA BioSample entries using deep learning–based named entity recognition
Source: Database (Oxford). 2021 Apr 29;2021:baab021. doi: 10.1093/database/baab021 (PMC8083811; doi:10.1093/database/baab021)
Supplement: baab021_Supp [file baab021_supp.zip]

Archive with 1 entries (1 files):
- CLEAN_PredictMEE_Supplementary_Data.docx
